# Supplementary material for: The Methyltransferase VdPRMT4 Regulates Verticillium dahliae via Regulation of Primary Metabolic Processes
Source: J Fungi (Basel). 2026 May 16;12(5):369. doi: 10.3390/jof12050369 (PMC13208589; doi:10.3390/jof12050369)
Supplement: Supplementary file 1 [file jof-12-00369-s001.zip]

Archive with 1 entries (1 files):
- jof-4241274-supplementary.pdf
